# Supplementary material for: Improvement in Yield of Extracellular Vesicles Derived from Edelweiss Callus Treated with LED Light and Enhancement of Skin Anti-Aging Indicators
Source: Curr Issues Mol Biol. 2023 Dec 16;45(12):10159–78. doi: 10.3390/cimb45120634 (PMC10742862; doi:10.3390/cimb45120634)
Supplement: Supplementary file 1 [file cimb-45-00634-s001.zip]

Archive with 1 entries (1 files):
- cimb-2763705-supplementary.pdf
